# Supplementary material for: Application of tuned liquid column ball damper (TLCBD) for improved vibration control performance of multi-storey structure
Source: PLoS One. 2019 Oct 24;14(10):e0224436. doi: 10.1371/journal.pone.0224436 (PMC6812827; doi:10.1371/journal.pone.0224436)
Supplement: S1 Table — (XLSX) [file pone.0224436.s001.xlsx]

## Sheet: Sheet1
							Primary structure parameters
						Storey level	Mass (Kg)	Stiffness (N/m)	Damping (Nsec/m)	Natural Frequency (rad/sec)
						1	2.2	1505.1	1.72	9.08
						2	2.2	1505.1	1.72	26.15
						3	2.2	1505.1	1.72	40.07
						4	2.2	1505.1	1.72	49.15
