# Supplementary material for: Application of tuned liquid column ball damper (TLCBD) for improved vibration control performance of multi-storey structure
Source: PLoS One. 2019 Oct 24;14(10):e0224436. doi: 10.1371/journal.pone.0224436 (PMC6812827; doi:10.1371/journal.pone.0224436)
Supplement: S2 Table — (XLSX) [file pone.0224436.s002.xlsx]

## Sheet: Sheet1
						Design parameters of TLCBD and TLCD model
						Parameters	TLCBD	TLCD
						Mass ratio	0.05	0.05
						Tuning ratio	0.97	0.97
						Length ratio (	0.7	0.7
						Density of liquid (Kg/m3)	1000	1000
						Density of ball (Kg/m3)	7500
						Ball-to-tube diameter ratio (	0.8
						)
						Kinematic viscosity (Nm/sec)	0.001
						External frequency ratio	0.5, 0.6, 0.7, 0.8, 0.9, 1, 1.1, 1.2	0.5, 0.6, 0.7, 0.8, 0.9, 1, 1.1, 1.2
