# Supplementary material for: Application of tuned liquid column ball damper (TLCBD) for improved vibration control performance of multi-storey structure
Source: PLoS One. 2019 Oct 24;14(10):e0224436. doi: 10.1371/journal.pone.0224436 (PMC6812827; doi:10.1371/journal.pone.0224436)
Supplement: S3 Table — (XLSX) [file pone.0224436.s003.xlsx]

## Sheet: Sheet1
											Peak and RMS acceleration (g) value of TLCD, TLCBD and uncontrolled structure
						Story level		0.5 Hz		1 Hz		1.5 Hz		Sine Sweep		Northridge		Kobe
							Cases	Peak	RMS	Peak	RMS	Peak	RMS	Peak	RMS	Peak	RMS	Peak	RMS
							UC	0.391	0.103	0.388	0.098	0.514	0.102	0.523	0.093	0.494	0.085	0.288	0.067
						1	TLCD	0.321	0.085	0.303	0.077	0.427	0.085	0.45	0.083	0.385	0.067	0.242	0.056
							TLCBD	0.29	0.078	0.275	0.069	0.395	0.082	0.425	0.08	0.362	0.061	0.296	0.053
							UC	0.573	0.123	0.478	0.12	0.746	0.19	0.559	0.122	0.583	0.13	0.624	0.097
						2	TLCD	0.458	0.099	0.407	0.102	0.597	0.152	0.475	0.104	0.379	0.084	0.499	0.078
							TLCBD	0.364	0.1	0.49	0.1	0.486	0.124	0.33	0.097	0.325	0.058	0.462	0.072
							UC	0.552	0.121	0.39	0.103	0.549	0.142	0.583	0.122	0.672	0.157	0.588	0.104
						3	TLCD	0.43	0.094	0.32	0.085	0.489	0.127	0.437	0.094	0.43	0.101	0.441	0.079
							TLCBD	0.323	0.084	0.305	0.077	0.55	0.122	0.378	0.081	0.448	0.06	0.529	0.072
							UC	0.858	0.198	0.66	0.163	0.93	0.243	0.773	0.182	1.036	0.214	0.871	0.148
						4	TLCD	0.626	0.145	0.449	0.111	0.661	0.176	0.495	0.118	0.622	0.128	0.592	0.1
							TLCBD	0.538	0.113	0.332	0.08	0.512	0.134	0.341	0.09	0.429	0.07	0.52	0.085
