# Supplementary material for: Application of tuned liquid column ball damper (TLCBD) for improved vibration control performance of multi-storey structure
Source: PLoS One. 2019 Oct 24;14(10):e0224436. doi: 10.1371/journal.pone.0224436 (PMC6812827; doi:10.1371/journal.pone.0224436)
Supplement: S4 Table — (XLSX) [file pone.0224436.s004.xlsx]

## Sheet: Sheet1
								Percentage reduction of RMS acceleration (g)
					No. of story		0.5 Hz	1 Hz	1.5 Hz	Sine Sweep	Northridge	Kobe	Average
					1	TLCBD	24.3	29.56	19.65	13.92	28.71	20.54	22.78
						TLCD	18.01	21.81	16.91	10.71	21.76	15.59	17.5
					2	TLCBD	19.04	16.64	34.84	20.77	55.01	25.75	28.68
						TLCD	19.77	14.55	19.98	14.45	34.98	19.44	20.5
					3	TLCBD	30.68	25.94	13.96	33.69	61.88	31.06	32.87
						TLCD	21.89	18.1	10.79	23.14	35.63	24.52	22.3
					4	TLCBD	42.89	51.04	44.69	50.33	67.26	42.58	49.8
						TLCD	26.78	32	27.35	35.44	39.86	31.93	32.2
